# Supplementary material for: Synthesis and Thermal Properties of Bio-Based Janus Ring Siloxanes Incorporating Terpenes and Terpenoids
Source: Materials (Basel). 2024 Oct 31;17(21):5348. doi: 10.3390/ma17215348 (PMC11547749; doi:10.3390/ma17215348)
Supplement: Supplementary file 1 [file materials-17-05348-s001.zip]

Archive with 1 entries (1 files):
- materials-3032038-supplementary.pdf
